# Supplementary material for: The evolution of the class A scavenger receptors
Source: BMC Evol Biol. 2012 Nov 27;12:227. doi: 10.1186/1471-2148-12-227 (PMC3567963; doi:10.1186/1471-2148-12-227)
Supplement: Additional file 1 — Table S2. Domain boundaries of the representative class A scavenger receptors in Homo sapiens. Probabilities for the cytoplasmic and transmembrane domains were determined using the TMHMM software tool. The α-helical domain with coiled-coil motifs was determined using the JUFO Server and PSIPred [JUFO;PSIPRED]. The collagenous, SRCR, and C-type lectin domains were determined using NCBI’s CDD. ∧ indicate that probabilities were measured by the corresponding software for each amino acid in the domain and a range is given. P(H) and P(C) represent the probability of a helix or coil at each amino acid (aa) in the domain. ∗ indicate that there were multiple hits in NCBI’s CDD, for which a range of E-values is presented. [file 1471-2148-12-227-S1.xls]

## Sheet: Sheet1
		Cytoplasmic			Transmembrane			a-Helical with coiled-coil motifs			Collagenous			SRCR			C-Type Lectin
cA-SR	NCBI	Start	End	Probability	Start	End	Probability	Start	End	Probability	Start	End	E-Value	Start	End	E-Value	Start	End	E-Value
	accession
MARCO	NP_006761	0	44	0.67475<P	45	67	0.5591<P	68	147	P(H)>0.333 at 0% of aa;	148	420	2.08E-07<E	424	520	1.73e-40	-	-	-
				<0.99966^			<0.99999^			P(H) at >1% of aa			<5.16E-03*
										P(C)>0.333 at >95% of aa;
										P(C) at >95% of aa
SRA	NP_619729	0	52	0.68085<P	53	75	0.42892<P	76	272	P(H)>0.333 at >75% of aa;	273	340	5.68E-22<E	350	451	7.38e-48	-	-	-
				<0.94940^			<0.99990^			P(H) at >60% of aa			<1.41E-08*
										P(C)>0.333 at >15% of aa;
										P(C) at >35% of aa
SCARA3	NP_057324	0	54	0.77223<P	55	77	0.59362<P	78	457	P(H)>0.333 at >25% of aa;	458	601	6.09E-17<E	-	-	-	-	-	-
				<0.99666^			<0.99799^			P(H) at >15% of aa			<1.17E-08*
										P(C)>0.333 at >45% of aa;
										P(C) at >60% of aa
SCARA4	NP_569057	0	34	0.76775<P	35	56	0.41555<P	57	442	P(H)>0.333 at >25% of aa;	441	589	1.26E-21<E	-	-	-	606	732	1.3e-61
				<0.99826^			<0.99977^			P(H) at >25% of aa			<2.84E-17*
										P(C)>0.333 at >45% of aa;
										P(C) at >50% of aa
SCARA5	NP_776194	0	60	0.63730<P	61	82	0.53247<P	83	305	P(H)>0.333 at >75% of aa;	306	380	2.41E-14<E	393	495	2.32e-47	-	-	-
				<0.97331^			<0.99979^			P(H) at >60% of aa			<2.88E-08*
										P(C)>0.333 at >20% of aa;
										P(C) at >30% of aa
