# Supplementary material for: The evolution of the class A scavenger receptors
Source: BMC Evol Biol. 2012 Nov 27;12:227. doi: 10.1186/1471-2148-12-227 (PMC3567963; doi:10.1186/1471-2148-12-227)
Supplement: Additional file 2 — Table S1. Class A scavenger receptor mRNA and protein sequence information. Novel sequences are indicated with bold font; those sequences marked as only predicted in GenBank and Ensembl databases are labeled with an asterisk. Proteins for which only partial sequence information is available is indicated with italics. [file 1471-2148-12-227-S2.xls]

## Sheet: Sheet1
mRNA Accession Identifier	Protein Accession Identifier	Organism	SR
NM_138715.2	NP_619729	Homo sapiens	SRA
XM_001140701.2	XP_001140701	Pan troglodytes	SRA*
XM_001097884.2	XP_001097884	Macaca mulatta	SRA*
XM_002756906.1	XP_002756952.1	Callithrix jacchus	SRA*
NM_001113326.1	NP_001106797.1	Mus musculus	SRA
NM_001191939.1	NP_001178868	Rattus norvegicus	SRA
NM_001082248.1	NP_001075717	Oryctolagus cuniculus	SRA
ENSTTRT00000000290	ENSTTRT00000000290	Tursiops truncatus	SRA
NM_001113240.1	NP_001106711	Bos taurus	SRA
XM_003134186.2	XP_003134234	Sus scrofa	SRA
XM_001488563.2	XP_001488613	Equus caballus	SRA*
XM_002928609.1	XP_002928655	Ailuropoda melanoleuca	SRA*
XM_843168.1	XP_848261	Canis familiaris	SRA*
XM_001374058.2	XP_001374095	Monodelphis domestica	SRA*
XM_001512826.1	XP_001512876	Ornithorhynchus anatinus	SRA*
ENSXETG00000017345	ENSXETTT00000037776	Xenopus tropicalis	SRA
XM_003256699.1	XP_003256747	Nomascus leucogenys	SRA*
NM_006770.3	NP_006761	Homo sapiens	MARCO
XM_515756.3	XP_515756	Pan troglodytes	MARCO*
XM_001083118.2	XP_001083118	Macaca mulatta	MARCO*
XM_002749526.1	XP_002749572	Callithrix jacchus	MARCO*
NM_010766.2	NP_034896	Mus musculus	MARCO
NM_001109011.1	NP_001102481	Rattus norvegicus	MARCO
XM_003478607	XP_003478655.1	Cavia porcellus	MARCO
XM_002712403.1	XP_002712449	Oryctolagus cuniculus	MARCO*
XM_864315.4	XP_869408	Bos taurus	MARCO*
ENSSSCG00000015716	ENSSCT00000017116	Sus scrofa	MARCO
ENSECAT00000012884	ENSECAT00000012884	Equus caballus	MARCO
ENSAMET00000009311	ENSAMET00000009311	Ailuropoda melanoleuca	MARCO
XM_533324.2	XP_533324	Canis familiaris	MARCO*
XM_003416671	XP_003416719	Loxodonta africana	MARCO
XM_001368441.2	XP_001368478	Monodelphis domestica	MARCO*
NM_204736.1	NP_990067	Gallus gallus	MARCO
XM_003207707.1	XP_003207755	Meleagris gallopavo	MARCO*
XM_002944561.1	XP_002944607	Xenopus tropicalis	MARCO*
ENSPPYT00000014855	ENSPPYT00000014855	Pongo abelii	MARCO
ENSNLET00000015139	ENSNLET00000015139	Nomascus leucogenys	MARCO
AF125191.1	Q9WUB9	Mesocricetus auratus	MARCO
NM_016240.2	NP_057324	Homo sapiens	SCARA3
XM_519678.3	XP_519678	Pan troglodytes	SCARA3*
ENSMMUT00000030287	ENSMMUT00000030287	Macaca mulatta	SCARA3
ENSCJAT00000038371	ENSCJAT00000038371	Callithrix jacchus	SCARA3
NM_172604.3	NP_766192	Mus musculus	SCARA3
NM_001108870.1	NP_001102340	Rattus norvegicus	SCARA3
ENSOCUT00000009916	ENSOCUT00000009916	Oryctolagus cuniculus	SCARA3
ENSBTAT00000010075	ENSBTAT00000010075	Bos taurus	SCARA3
XM_003359041.1	XP_003359089	Sus scrofa	SCARA3*
ENSECAT00000011732	ENSECAT00000011732	Equus caballus	SCARA3
-	EFB22765	Ailuropoda melanoleuca	SCARA3
XP_543225.2	XP_543225mod	Canis familiaris	SCARA3*
ENSMODT00000020278	ENSMODT00000020278	Monodelphis domestica	SCARA3
ENSOANT00000002002	ENSOANT00000002002	Ornithorhynchus anatinus	SCARA3
XM_003204578.1	XP_003204626	Meleagris gallopavo	SCARA3*
XM_003229633.1	XP_003229681	Anolis carolinensis	SCARA3*
XM_002938177.1	XP_002938223	Xenopus tropicalis	SCARA3*
ENSTNIT00000015378	ENSTNIT00000015378	Tetraodon nigroviridis	SCARA3
XM_687918.4	XP_693010	Danio rerio	SCARA3*
XM_002818936.1	XP_002818982	Pongo abelii	SCARA3*
XM_003272942.1	XP_003272990	Nomascus leucogenys	SCARA3*
NM_130386.2	NP_569057	Homo sapiens	SCARA4
ENSPTRT00000018035	ENSPTRT00000018035	Pan troglodytes	SCARA4
ENSMMUT00000006592	ENSMMUT00000006592	Macaca mulatta	SCARA4
ENSCJAT00000000261	ENSCJAT00000000261	Callithrix jacchus	SCARA4
NM_130449.2	NP_569716	Mus musculus	SCARA4
NM_001025721.1	NP_001020892	Rattus norvegicus	SCARA4
ENSOCUT00000029756	ENSOCUT00000029756	Oryctolagus cuniculus	SCARA4
NM_001101843.1	NP_001095313	Bos taurus	SCARA4
ENSECAT00000020273	ENSECAT00000020273	Equus caballus	SCARA4
XM_002922625.1	XP_002922671	Ailuropoda melanoleuca	SCARA4*
XM_843964.1	XP_849057	Canis familiaris	SCARA4*
XM_003406773	XP_003406821	Loxodonta africana	SCARA4
ENSMODT00000027319	ENSMODT00000027319	Monodelphis domestica	SCARA4
ENSOANT00000018414	ENSOANT00000018414	Ornithorhynchus anatinus	SCARA4
NM_001039599.1	NP_001034688	Gallus gallus	SCARA4
XM_003204989.1	XP_003205037	Meleagris gallopavo	SCARA4*
ENSTGUT00000010631	ENSTGUT00000010631	Taeniopygia guttata	SCARA4
XM_003219678.1	XP_003219726	Anolis carolinensis	SCARA4*
XM_002934123.1	XP_002934169	Xenopus tropicalis	SCARA4*
GSTENT10018049001	GSTENT10018049001	Tetraodon nigroviridis	SCARA4
NM_001122840.1	NP_001116312	Danio rerio	SCARA4
ENSPPYT00000010562	ENSPPYT00000010562	Pongo abelii	SCARA4
XM_003262015.1	XP_003262063	Nomascus leucogenys	SCARA4*
FQ310508.1	CBN82070	Dicentrarchus labrax	SCARA4
EU008733.1	ABV44703	Oncorhynchus mykiss	SCARA4
NM_173833.5	NP_776194	Homo sapiens	SCARA5
XM_519680.3	XP_519680	Pan troglodytes	SCARA5*
XM_002805297.1	XP_002805343	Macaca mulatta	SCARA5*
XM_002756806.1	XP_002756852	Callithrix jacchus	SCARA5*
NM_028903.2	NP_083179	Mus musculus	SCARA5
NM_001135855.1	NP_001129327	Rattus norvegicus	SCARA5
XM_002709450.1	XP_002709496	Oryctolagus cuniculus	SCARA5*
NM_001102499.1	NP_001095969	Bos taurus	SCARA5
XM_003132819.2	XP_003132867	Sus scrofa	SCARA5*
ENSECAT00000014531	ENSECAT00000014531	Equus caballus	SCARA5*
XM_002914411.1	XP_002914457	Ailuropoda melanoleuca	SCARA5*
XM_543223.2	XP_543223	Canis familiaris	SCARA5*
XM_003412459	XP_003412507	Loxodonta africana	SCARA5
XM_001370497.1	XP_001370534	Monodelphis domestica	SCARA5*
XM_001507041.1	XP_001507091	Ornithorhynchus anatinus	SCARA5*
XM_001234365.1	XP_001234366	Gallus gallus	SCARA5*
ENSACAT00000014115	ENSACAT00000014115	Anolis carolinensis	SCARA5*
XM_002941449.1	XP_002941495	Xenopus tropicalis	SCARA5*
CAAE01015120.1	CAG12980	Tetraodon nigroviridis	SCARA5
NM_001030190.1	NP_001025361	Danio rerio	SCARA5
XM_002818942.1	XP_002818988	Pongo abelii	SCARA5*
XM_003272915.1	XP_003272963	Nomascus leucogenys	SCARA5*
